# Supplementary material for: The Advancements of Marine Natural Products in the Treatment of Alzheimer’s Disease: A Study Based on Cell and Animal Experiments
Source: Mar Drugs. 2025 Feb 20;23(3):91. doi: 10.3390/md23030091 (PMC11943648; doi:10.3390/md23030091)
Supplement: Supplementary file 1 [file marinedrugs-23-00091-s001.zip]

Archive with 1 entries (1 files):
- marinedrugs-3425588-supplementary.pdf
